# Supplementary material for: Thermodynamics, Kinetics, and Mechanisms of the Co-Removal of Arsenate and Arsenite by Sepiolite-Supported Nanoscale Zero-Valent Iron in Aqueous Solution
Source: Int J Environ Res Public Health. 2022 Sep 10;19(18):11401. doi: 10.3390/ijerph191811401 (PMC9517050; doi:10.3390/ijerph191811401)
Supplement: Supplementary file 1 [file ijerph-19-11401-s001.zip]

Archive with 1 entries (1 files):
- ijerph-1847550-supplementary.pdf
